# Supplementary material for: Diagnostics of COVID-19 Based on CRISPR–Cas Coupled to Isothermal Amplification: A Comparative Analysis and Update
Source: Diagnostics (Basel). 2022 Jun 10;12(6):1434. doi: 10.3390/diagnostics12061434 (PMC9222122; doi:10.3390/diagnostics12061434)
Supplement: Supplementary file 1 [file diagnostics-12-01434-s001.zip]

Archive with 1 entries (1 files):
- diagnostics-1631747-supplementary.xlsx
