# Supplementary material for: Diagnostics of COVID-19 Based on CRISPR–Cas Coupled to Isothermal Amplification: A Comparative Analysis and Update
Source: Diagnostics (Basel). 2022 Jun 10;12(6):1434. doi: 10.3390/diagnostics12061434 (PMC9222122; doi:10.3390/diagnostics12061434)
Supplement: Supplementary file 1 [file diagnostics-12-01434-s001.zip › diagnostics-1631747-supplementary.xlsx]

## Sheet: Table S1. About info compiled
Table S1. Information compiled and analyzed from each method*.
Section	Key Parameter
	(Condition / Component)
General	1. Title of the Reference
	2. Name of the Method
	3. Acronym of the Method
	4. Authors
	5. Year of Publication
	6. Journal
	7. Type CRISPR-Cas System
	8. Type of Isothermal Amplification Method
	9. Type(s) of Read-Out
Experimental Outputs	1. Total Time (min)
	2. Limit of Detection (viral copies / reaction)
	3. Volume of Reaction for Cas Detection (mL)
	4. Limit of Detection (viral copies / mL)
	5. Clinical Specificity (%)
	6. Clinical Sensitivity (%)
	7. Total Number of Clinical Samples
	8. Number of Positive Samples
	9. Number of Negative Samples
Step 1	1. Clinical Samples?
Sample Collection	2. Type of Clinical Sample(s)
	3. Type of General Sample(s)
Step 2	1. RNA Preparation Method
RNA Preparation	2. Details
	3. Time (min)
Step 3	1. Targeted Gene(s)
Isothermal Amplification	2. Type of Isothermal Amplification Method
	3. Origin of Components
	4. Who Fabricate Components?
	5. Temperature (oC)
	6. Time (min)
	7. One-Pot Method?
Step 4	1. Type of CRISPR-Cas
CRISPR-Cas Detection	2. Temperature (oC)
	3. Time (min)
	4. Cas Concentration (nM)
	5. gRNA Concentration (nM)
	6. RNP Ratio
Step 5	1. Type of Read-Out
Read-Out	2. Probe Sequence(s)
	3. Probe Concentration (nM)
	4. One-Pot?
	5. Portable or Lab-based?
Evaluations	1. Rank of Total Time (ordinal)
	2. Rank of Total Time (%)
	3. Rank of Limit of Detection (ordinal)
	4. Rank of Limit of Detection (%)
	5. Rank of Specificity (ordinal)
	6. Rank of Specificity (%)
	7. Rank of Sensitivity (ordinal)
	8. Rank of Sensitivity (%)
	9. Sum of Rank (%)
	10. Final Rank (ordinal)
*Full details are shown, sorted and ranked in Supplementary Table S2.
Description of each item from Table S1.
General
1. Title of the Reference. Name of the reference where the method was reported.
2. Name of the Method. Name given by the authors. If any, we gave a name with base in the description of the method.
3. Acronym of the Method. Abbreviation to the name of the method given by the authors. If any, we gave a name with base in the description of the method.
4. Authors. People that participate in the report of the method.
5. Year of Publication.
6. Journal. Where the method was published. Sometimes it was pre-print such as bioRxiv or medRxiv.
7. Type CRISPR-Cas System. What specific system was used: Cas9, Cas12, Cas13a and the species of origin: LbCas12a, AsCas12a, AacCas12b...
8. Type of Isothermal Amplification Method. Specific isothermal method used: RPA, LAMP, MCDA, etc.
9. Type(s) of Read-Out. Specific method(s) to detect the gene: fluorescence, lateral flow strip, fluorescence anysotropy...
Experimental Outputs
1. Total Time (min). Total time was calculated from the sum of time taken for the isothermal amplification + CRISPR-Cas detection when clinical samples were used. Time taken for RNA extraction/preparation was not considered because usually it was not reported or was largely variable with base on the particular method used. Time taken for read-out was also not considered because for fluorescence w…
2. Limit of Detection (viral copies / reaction). It was the minimal number of RNA molecules detected in a typical reaction. We used the valor reported. It sometimes was obtained using pure RNA or even DNA equivalent (see manuscript for more details).
3. Volume of Reaction for Cas Detection (mL). Volume of the reaction when amplified gene was combined with the CRISPR-Cas system.
4. Limit of Detection (viral copies / mL). Limit of Detection (viral copies / reaction) was recalculated into viral copies / mL by using the volume of the reaction (see above).
5. Clinical Specificity (%). Number of positive patient samples (by RT-qPCR) detected as positive by the method (see manuscript for more details).
6. Clinical Sensitivity (%). Number of negative patient samples (by RT-qPCR) detected as negative by the method (see manuscript for more details).
7. Total Number of Clinical Samples. Sum of positive and negative patient samples (by RT-qPCR).
8. Number of Positive Samples. Total number of positive patient samples (by RT-qPCR) used in the study.
9. Number of Negative Samples. Total number of negative patient samples (by RT-qPCR) used in the study.
Step 1 - Sample Collection
1. Clinical Samples?. Does the method use clinical samples from patients? Yer or Not?
2. Type of Clinical Sample(s). Location in the patient where the samples were taken from: Nasopharyngeal swabs, Saliva, anal swab, sputum, stool, etc.
3. Type of General Sample(s). In case they used another type of (non-clinical) sample: Synthetic RNA, Synthetic DNA, plasmid, etc.
Step 2 - RNA Preparation
1. RNA Preparation Method. General method to obtain the RNA from the clinical samples: extraction or release (see manuscript for more details).
2. Details. Name of commercial RNA extraction kit and/or specific conditions of the “RNA release” method.
3. Time (min). Time taken to extract or release the RNA from the virus sample.
Step 3 - Isothermal Amplification
1. Targeted Gene(s). Genes from SARS-CoV-2 detected in the method.
2. Type of Isothermal Amplification Method. Specific isothermal method used: RPA, LAMP, MCDA, etc.
3. Origin of Components. If the components of the amplification method were produced by themselves or bought from commercial distributors.
4. Who do Fabricate the Components? Specific details of whom produced the components of the isothermal method.
5. Temperature (oC). Temperature used to run the step of the isothermal method.
6. Time (min). Time used to run the step of the isothermal method.
7. One-Pot Method? Does this isothermal step and CRISPR-Cas step were carried out in one single step? Yes or Not.
Step 4 - CRISPR-Cas Detection
1. Type of CRISPR-Cas. What specific system was used: Cas9, Cas12, Cas13a and the species of origin: LbCas12a, AsCas12a, AacCas12b...
2. Temperature (oC). Temperature used to run the step of the CRISPR-Cas detection.
3. Time (min). Time used to run the step of the CRISPR-Cas detection.
4. Cas Concentration (nM). Concentration used of Cas protein to detect the samples. Usually for the clinical samples or the optimized version of the method.
5. gRNA Concentration (nM). Concentration used of RNA guide to detect the samples. Usually for the clinical samples or the optimized version of the method.
6. RNP Ratio. Calculated ratio between Cas / gRNA concentrations.
Step 5 - Read-Out
1. Type(s) of Read-Out. Specific method(s) to detect the gene: fluorescence, lateral flow strip, fluorescence anysotropy...
2. Probe Sequence(s). Reported sequence(s) of the used probes.
3. Probe Concentration (nM). Reported concentration of the used probes with the clinical samples or the best-performing version of the method.
4. One-Pot? Does this isothermal step and CRISPR-Cas step were carried out in one single step? Yes or Not.
5. Portable or Lab-based? Is the method suitable for running outside a laboratory (portable, usually with lateral flow strips but also using portable fluorescence readers) or not (lab-based)?
Evaluations
1. Total Time Ranking. Methods ranked by total time. Value of 1 for the longest and 13 for the shortest.
2. Total Time (%). Ranking of Total Time normalized to 100%.
3. Limit of Detection Ranking. Methods ranked by value of Limit of Detection. Value of 1 for the highest and 21 for the lowest.
4. Limit of Detection (%). Ranking of Limit of Detection normalized to 100%.
5. Specificity Ranking. Methods ranked by clinical Specificity. Value of 1 for the lowest and 10 for the highest.
6. Specificity (%). Ranking of Specificity normalized to 100%.
7. Sensitivity Ranking. Methods ranked by clinical Sensitivity. Value of 1 for the lowest and 13 for the highest.
8. Sensitivity (%). Ranking of Sensitivity normalized to 100%.
9. Total (%). Sum of the normalized Total Time, Limit of Detection, Specificity and Sensitivity.
10. Final Ranking. Methods ranked by the sum of Rank.

## Sheet: Table S2. Compilation of method
	GENERAL									EXPERIMENTAL OUTPUTS									STEP 1	SAMPLE COLLECTION		STEP 2 RNA PREPARATION			STEP 3	ISOTHERMAL AMPLIFICATION						STEP 4	CRISPR-CAS DETECTION					STEP 5	READ-OUT				EVALUATIONS
RANK	Title of the Reference	Name of the Method	Acronym	Authors (Last Name, Name)	Receive / Acceptance Date (Publication)	Journal	Type of CRISPR-Cas	Type of Isothermal Method	Type(s) of Read-Out	Total Time (min)	Limit of Detection (viral copies / reaction)	Volume of Reaction for Cas Detection (uL)	Limit of Detection (viral copies / uL)	Clinical Specificity (%)	Clinical Sensitivity (%)	Total Number of Clinical Samples	Number of Positive Samples	Number of Negative Samples	Clinical Samples?	Type of Clinical Sample(s)	Type of General Sample(s)	RNA Preparation method	Details	Time (min)*	Targeted gene(s)	Type of Isothermal Method	Origin of Components	Who Fabricate Components?	Temperature (°C)	Time (min)	One-pot?	Type of CRISPR-Cas	Temperature (°C)	Time (min)	Cas Concentration (nM)	gRNA Concentration (nM)	RNP ratio	Type of Read-Out	Probe Sequence(s)	Probe Concentration (nM)	One-pot?	Portable or Lab-based?	Total Time Ranking	LoD Ranking	Specificity Ranking	Sensitivity Ranking	Total Time %	LoD %	Specificity %
1	Digital CRISPR/Cas-Assisted Assay for Rapid and Sensitive Detection of SARS-CoV-2	Digitization-Enhanced CRISPR/Cas-Assisted One-Pot Virus detection	deCOViD	Park, Joon Soo Hsieh, Kuangwen Chen, Liben Kaushik, Aniruddha Trick, Alexander Y Wang, Tza-Huei	Sep 2020 / Jan 2021	Advanced Science	LbCas12a	RT-RPA	Fluorescence	15	15	15	1	100	100	4	2	2	Yes	Nasopharyngeal swabs	Nasopharyngeal swabs. Synthetic RNA	release	Fully heat-inactivated 65 °C	30	ORF 1ab, E, N	RT-RPA	Commercial	TwistDx	42	15	Yes	LbCas12a	RT	15	640	640	1	Fluorescence	Alex647N-TTATT-IAbRQSp	4000	Yes	Portable	13	15	10	13	100	71.4286	100
2	Development and evaluation of a rapid CRISPR-based diagnostic for COVID-19	CRISPR-based Diagnostic for COVID-19	CRISPR-COVID	Hou, Tieying Zeng, Weiqi Yang, Minling Chen, Wenjing Ren, Lili Ai, Jingwen Wu, Ji Liao, Yalong Gou, Xuejing Li, Yongjun Wang, Xiaorui Su, Hang Gu, Bing Wang, Jianwei Xu, Teng	Mar 2020 / Jun 2020	Plos pathogens	Cas13a	RT-RPA	Fluorescence	40	2.5	25	0.1	100	100	114	61	53	Yes	Nasopharyngeal swab and bronchoalveolar lavage fluid specimen	Nasopharyngeal swab and bronchoalveolar lavage fluid specimen. Synthetic DNA.	extraction	TIANamp Virus DNA/RNA Kit (TIANGEN, Beijing, China)	30	Orf1ab, N	RT-RPA	NR	NR	42	30	Not	Cas13a	42	10	66.7	33.3	2.003	Fluorescence	5´-6-FAM-UUUUUC-BHQ	166	Not	Lab	6	20	10	13	46.1538	95.2381	100
3	Ultrasensitive and visual detection of SARS-CoV-2 using all-in-one dual CRISPR-Cas12a assay	All-In-One Dual CRISPR-Cas12a Assay	AIOD-CRISPR	Ding, Xiong Yin, Kun Li, Ziyue Lalla, Rajesh V. Ballesteros, Enrique Sfeir, Maroun M. Liu, Changchun	Mar 2020 / Aug 2020	Nature Communications	LbCas12a	RT-RPA	Fluorescence	40	5	25	0.2	100	100	28	8	20	Yes	Nasopharyngeal swabs	Synt DNA, clinical swab samples (28 tot, 8+)	extraction	QIAamp DSP Viral RNA Mini Kit	20	N (28857-28977) 121bp	RT-RPA	Commercial	TwistDx	37	40	Yes	LbCas12a	37	40	76.8	38.4	2	Fluorescence	5′-6-FAM-TTATT-Iowa Black	400	Yes	Portable	6	18	10	13	46.1538	85.7143	100
4	Fluorescence polarization system for rapid COVID-19 diagnosis	CRISPR Optical Detection of Anisotropy	CODA	Lee, Chang Yeol Degani, Ismail Cheong, Jiyong Lee, Jae-Hyun Choi, Hyun-Jung Cheon, Jinwoo Lee, Hakho	Dec 2020 / Jan 2021	Biosensors and Bioelectronics	LbCas12a	RT-RPA	Fluorescence anisotropy	20	150	50	3	100	100	20	10	10	Yes	Nasopharyngeal swabs	Synt RNA, RNA extrated from patient swab samples	extraction	AdvanSure™ E3 System (LG chem, Seoul, Korea)	NR	N1, N2, RP30 (internal control)	RT-RPA	Commercial	Bioneer	42	20	Yes	LbCas12a	42	20	640	160	4	Fluorescence anisotropy	FAM-TATTATTAT (fluorescence anisotropy detected, not quencher needed)	100	Yes	Portable	12	7	10	13	92.3077	33.3333	100
5	opvCRISPR- One-pot visual RT-LAMP-CRISPR platform for SARS-cov-2 detection	One-Pot Visual RT-LAMP-CRISPR	opvCRISPR	Wang, Rui Qian, Chunyan Pang, Yanan Li, Miaomiao Yang, Yu Ma, Haijing Zhao, Manying Qian, Feng Yu, Hang Liu, Zhenping Ni, Ting Zheng, Yan Wang, Yongming	Dec 2020 / Jan 2021	Biosensors and Bioelectronics	LbCas12a	RT-LAMP	Fluorescence	45	5	60	0.08	100	100	26	NR	NR	Yes	Nasopharyngeal swabs	RNA Nasopharyngeal swab samples	NR	NR	NR	N, S,	RT-LAMP	Commercial	NEB	65	40	Not	LbCas12a	37	5	200	600	0.333333	Fluorescence	NR	2000	Not	Lab	5	18	10	13	38.4615	85.7143	100
6	Rapid, Ultrasensitive, and Highly Specific Diagnosis of COVID-19 by CRISPR-Based Detection	Multiple Cross Displacement Amplification with CRISPR-Cas12a-based Detection	COVID-19 MCCD	Zhu, Xiong Wang, Xiaoxia Li, Shijun Luo, Wenkai Zhang, Xinping Wang, Chongzhen Chen, Qian Yu, Shuyi Tai, Jun Wang, Yi	Sep 2020 / Mar 2021	ACS Sensors	LbCas12a	RT-MCDA	Lateral Flow Strip	45	7	20	0.35	100	100	114	37	77	Yes	respiratory swab samples	NP swab samples	NR	NR	NR	ORF1ab, N	RT-MCDA	Commercial	HuiDeXing Biotech	63	35	Not	LbCas12a	37	5	75	100	0.75	Lateral Flow Strip	5’-FAM-TTATTATTATT-BHQ−3′	10000	Not	Portable	5	17	10	13	38.4615	80.9524	100
7	Rapid and sensitive detection of COVID-19 using CRISPR/Cas12a-based detection with naked eye readout, CRISPR/Cas12a-NER	CRISPR/Cas12a-based Detection with Naked Eye Readout	CRISPR/Cas12a-NER	Wang, Xinjie Zhong, Mingtian Liu, Yong Ma, Peixiang Dang, Lu Meng, Qingzhou Wan, Wenwei Ma, Xiaodong Liu, Jia Yang, Guang Yang, Zifeng Huang, Xingxu Liu, Ming	Feb 2020/ Apr2020	Science Bulletin	LbCas12a	RT-RAA	Fluorescence	45	10	20	0.5	100	100	31	16	15	Yes	Nasopharyngeal swab	Synt RNA and RNA extracted NP swabs	extraction	QIAamp RNA Viral Kit	20	orf1a, orf1b, N, E	RT-RAA	Commercial	Qitian Biological Co., Ltd., Jiangsu, China	39	30	Not	LbCas12a	37	15	70	1000	0.07	Fluorescence	NR	0.025 (suspect is pmol, not pM)	Not	Portable	5	16	10	13	38.4615	76.1905	100
8	Contamination-free visual detection of SARS-CoV-2 with CRISPR/Cas12a- A promising method in the point-of-care detection	NA	NA	Chen, Yanju Shi, Ya Chen, Yin Yang, Zhangnv Wu, Hui Zhou, Zhihui Li, Jue Ping, Jianfeng He, Luping Shen, Hong Chen, Zhengxin Wu, Jian Yu, Yunsong Zhang, Yanjun Chen, Huan	Jun 2020 / Aug 2020	Biosensors and Biolectronics	LbCas12a	RT-LAMP	Fluorescence	45	20	45	0.45	100	100	10	7	3	Yes	respiratory swabs	Synt RNA, RNA extrated from patient respiratory swab samples (7+, 3-)	NR	NR	NR	ORF, N, E	RT-LAMP	Commercial	NEB	65	40	Not	LbCas12a	37	5	88.8	266	0.333835	Fluorescence	5′-6FAM 3′ -BHQ1	2500	Not	Portable	5	14	10	13	38.4615	66.6667	100
9	Autonomous lab-on-paper for multiplexed, CRISPR-based diagnostics of SARS-CoV-2	Autonomous lab-on-paper platform	NA	Yin, Kun Ding, Xiong Li, Ziyue Sfeir, Maroun M. Ballesteros, Enrique Liu, Changchun	Apr 2021 / Jun 2021	Lab on a chip	LbCas12a	RT-RPA	Fluorescence	40	100	25	4	100	100	21	8	13	Yes	Nasopharyngeal swabs	swab clinical samples (tot 21, 8+)	extraction	QIAamp DSP viral RNA mini kit	20	N, S, RNAse P (internal control)	RT-RPA	Commercial	TwistDx	37	15	Not	LbCas12a	37	25	100	62.5	1.6	Fluorescence	NR	50	Not	Portable	6	10	10	13	46.1538	47.619	100
10	Point-of-care testing for COVID-19 using SHERLOCK diagnostics	SHERLOCK Testing in One Pot	STOPCovid	Joung, Julia Ladha, Alim Saito, Makoto Segel, Michael Bruneau, Robert Huang, Meei-Li W Kim, Nam-Gyun Yu, Xu Li, Jonathan Walker, Bruce D Greninger, Alexander L Jerome, Keith R Gootenberg, Jonathan S Abudayyeh, Omar O Zhang, Feng	May 2020 / NA	MedRxiv	AapCas12b	RT-LAMP	Fluorescence / Lateral Flow Strip	40	100	50	2	100	100	17	12	5	Yes	Nasopharyngeal swabs	Nasopharyngeal extracts	release	QuickExtract DNA Extraction Solution (Lucigen), Heat 65 C 6min / 98C 2min	8	N	RT-LAMP	Commercial	NEB	60	40	Yes	AapCas12b	70	40	500	500	1	Fluorescence / Lateral Flow Strip	/56-FAM/TTTTTTT/3Biotin/	125	Yes	Portable	6	10	10	13	46.1538	47.619	100
11	iSCAN- An RT-LAMP-coupled CRISPR-Cas12 module for rapid, sensitive detection of SARS-CoV-2	in vitro Specific CRISPR-based Assay for Nucleic Acids Detection	iSCAN	Ali, Zahir Aman, Rashid Mahas, Ahmed Rao, Gundra Sivakrishna Tehseen, Muhammad Marsic, Tin Salunke, Rahul Subudhi, Amit K. Hala, Sharif M. Hamdan, Samir M. Pain, Arnab Alofi, Fadwa S. Alsomali, Afrah Hashem, Anwar M. Khogeer, Asim Almontashiri, Naif A.M. Abedalthagafi, Malak Hassan, Norhan Mahfouz, Magdy M.	Jul 2020 / Aug 2020	Virus Research	LbCas12a, AacCas12b, AapCas12b	RT-LAMP	Fluorescence / Lateral Flow Strip	60	10	55	0.18	100	100	7	5	2	Yes	Nasopharyngeal swabs	Synthetic RNA and RNA samples extracted from nasopharyngeal swabs	extraction	DIRECTZOL KIT (ZymoBiomics)	19	N, E	RT-LAMP	Made by them	Made by them	62	60	Yes	LbCas12a, AacCas12b, AapCas12b	62	60	250	250	1	Fluorescence / Lateral Flow Strip	5′-​/56-FAM/TTATT/3IABKFQ/​-3′​	500	Yes	Portable	2	16	10	13	15.3846	76.1905	100
12	MeCas12a, a Highly Sensitive and Specific System for COVID-19 Detection	Manganese-enhanced Cas12a	MeCas12a	Ma, Peixiang Meng, Qingzhou Sun, Baoqing Zhao, Bing Dang, Lu Zhong, Mingtian Liu, Siyuan Xu, Hongtao Mei, Hong Liu, Jia Chi, Tian Yang, Guang Liu, Ming Huang, Xingxu Wang, Xinjie	Abr 2020 / Jul 2020	Advanced Science	LbCas12a, AsCas12a	RT-RAA	Fluorescence	45	100	20	5	100	100	24	13	11	Yes	Nasopharyngeal swabs	RNA Nasopharyngeal swab and saliva samples	extraction	QIAamp RNA Viral Kit (Qiagen, Heiden, Germany)	20	E, N	RT-RAA	Commercial	Qitian Biological Co., Ltd., Jiangsu, China	39	30	Not	LbCas12a, AsCas12a	37	15	70	1000	0.07	Fluorescence	NR	0.025 (suspect is pmol, not pM)	Not	Lab	5	10	10	13	38.4615	47.619	100
13	Vigilant- An Engineered VirD2-Cas9 Complex for Lateral Flow Assay-Based Detection of SARS-CoV2	VirD2-dCas9 Guided and LFA-coupled Nucleic Acid Test	VIGILANT	Marsic, Tin Ali, Zahir Tehseen, Muhammad Mahas, Ahmed Hamdan, Samir Mahfouz, Magdy	Feb 2021 / Apr 2021	Nano Letters	SpCas9	RT-RPA	Lateral Flow Strip	36	112	45	2.5	100	96.4	60	56	4	Yes	patient samples	synthetic SARS-CoV2 RNA, RNA from patient samples (26+, 4-)	extraction	Trizol method	NR	N	RT-RPA	Commercial	TwistDx	42	25	Not	SpCas9	37 & 60	11	250	250	1	Lateral Flow Strip	NR	NA	Not	Portable	7	9	10	11	53.8462	42.8571	100
14	Clinical validation of a Cas13-based assay for the detection of SARS-CoV-2 RNA	SHERLOCK	SHERLOCK	Patchsung, Maturada Jantarug, Krittapas Pattama, Archiraya Aphicho, Kanokpol Suraritdechachai, Surased Meesawat, Piyachat Sappakhaw, Khomkrit Leelahakorn, Nattawat Ruenkam, Theerawat Wongsatit, Thanakrit Athipanyasilp, Niracha Eiamthong, Bhumrapee Lakkanasirorat, Benya Phoodokmai, Thitima Niljianskul, Nootaree Pakotiprapha, Danaya Chanarat, Sittinan Homchan, Aimorn Tinikul, Ruchanok Kamutira, Phi…	Jun 2020 / Aug 2020	Nature Biomedical Engineering	LwaCas13a	RT-RPA	Fluorescence / Lateral Flow Strip	55	42	34.37	2.2	100	100	534	81	380	Yes	Nasopharyngeal and throat swab samples, RNA from pre-operative samples from patients undergoing surgery	nasopharyngeal and throat swab samples (tot 154), RNA from pre-operative samples from patients undergoing surgery (380)	extraction	MagLEAD 12gC automated extraction platform	20 - 40	S, N, Orf1ab	RT-RPA	Commercial	TwistDx	42	25	Not	LwaCas13a	37	30	46.5	28.3	1.64311	Fluorescence / Lateral Flow Strip	Fluorescein-Biotin	1060	Not	Portable	3	12	10	13	23.0769	57.1429	100
15	Intrinsic signal amplification by type III CRISPR-Cas systems provides a sequence-specific SARS-CoV-2 diagnostic	CRISPR-Csm-based Detection of SARS-CoV-2	NA	Santiago-Frangos, Andrew Hall, Laina N Nemudraia, Anna Nemudryi, Artem Krishna, Pushya Wiegand, Tanner Wilkinson, Royce A Snyder, Deann T Hedges, Jodi F Cicha, Calvin Lee, Helen H Graham, Ava Jutila, Mark A Taylor, Matthew P Wiedenheft, Blake	Oct 2020 / May 2021	Cell Reports Medicine	Cas10	RT-LAMP	Fluorescence / colorimetric	30	5000	25	200	100	100	56	46	10	Yes	Nasopharyngeal swabs	RNA samples extracted from nasopharyngeal swabs	extraction	QIAamp Viral RNA Mini Kit (Qiagen)	20	N1, ORF3	RT-LAMP	Commercial	NEB	65	29	Not	Cas10	55	1	200	200	1	Fluorescence / colorimetric	56-FAM-rCrUrCrUrCrU-3IABkFQ	500	Not	Lab	9	1	10	13	69.2308	4.7619	100
16	Electric field-driven microfluidics for rapid CRISPR-based diagnostics and its application to detection of SARS-CoV-2	Isotachophoresis-mediated CRISPR–Cas12 DNA Detection	ITP-CRISPR assay	Ramachandran, Ashwin Huyke, Diego A Sharma, Eesha Sahoo, Malaya K Huang, ChunHong Banaei, Niaz Pinsky, Benjamin A Santiago, Juan G	May 2020 / Oct 2020	PNAS	LbCas12a	RT-LAMP	Fluorescence	25	200	20	10	100	93.8	64	NR	NR	Yes	Nasopharyngeal swabs	Nasopharyngeal swab	extraction	Sample incubated 2 min at 62 C with lysis buffer then RNA extracted using Isotachophoresis for 3 min	5	N, E, RNase P (control)	RT-LAMP	Commercial	NEB	62	20	Not	LbCas12a	37	5	100	125	0.8	Fluorescence	56-FAM-TTATT-IABkFQ	250	Not	Lab	11	6	10	7	84.6154	28.5714	100
17	A Saliva-Based RNA Extraction-Free Workflow Integrated With Cas13a for SARS-CoV-2 Detection	Cas13 Assisted Saliva-based & Smartphone Integrated Testing	CASSPIT	Azmi, Iqbal Faizan, Md Imam Kumar, Rohit Raj Yadav, Siddharth Chaudhary, Nisha Kumar Singh, Deepak Butola, Ruchika Ganotra, Aryan Datt Joshi, Gopal Deep Jhingan, Gagan Iqbal, Jawed Joshi, Mohan C Ahmad, Tanveer	Nov 2020 / Mar 2021	Frontiers in Cellular and Infection Microbiology	LwaCas13a	RT-RPA	Fluorescence / Lateral Flow Strip	45	100	20	5	100	95.7	76	47	29	Yes	Saliva	Synthetic DNA & RNA, RNA spiked in saliva, Saliva clinical samples (Tot105, 76+, 29-)	release	Optimized chemical treatment and heat inactivation method: Proteinase K (1.25 mg/mL), Triton X-100 (0.5%) and N-acetyl cysteine (0.5%). Heat inactivation 37°C for 10 min and 95°C for 5 min. Two step heat-inactivation (65°C or 37°C for 10 min and 95°C for 5 min)	15	S, N, ORF1ab	RT-RPA	Commercial	TwistDx	42	25	Not	LwaCas13a	37	20	2.2	NR	NR	Fluorescence / Lateral Flow Strip		1000	Not	Portable	5	10	10	10	38.4615	47.619	100
18	An engineered CRISPR-Cas12a variant and DNA-RNA hybrid guides enable robust and rapid COVID-19 testing	Variant Nucleotide Guard	VaNGuard	Ooi, Kean Hean Liu, Mengying Mandy Tay, Jie Wen Douglas Teo, Seok Yee Kaewsapsak, Pornchai Jin, Shengyang Lee, Chun Kiat Hou, Jingwen Maurer-Stroh, Sebastian Lin, Weisi Yan, Benedict Yan, Gabriel Gao, Yong-Gui Tan, Meng How	Jun 2020 / Mar 2021	Nature Communications	LbCas12a / AsCas12a / enAsCas12a (clin)	RT-LAMP	Fluorescence / Lateral Flow Strip	27	50	75	2	100	82	129	72	57	Yes	Nasopharyngeal swabs	Synthetic DNA/ Synthetic RNA / inactivated SARS-CoV2 / Patient nasopharyngeal swab samples(Tot129, 72+, 57-)	extraction / release	RNA Extraction: RNA Clean & Concentrator-5 kit (ZYMO Research), Release: proteinase k + 95 C / 5 min	5	ORF1AB, S, and N	RT-LAMP	Commercial	NEB	65	22	Not	LbCas12a / AsCas12a / enAsCas12a (clin)	60	5	65	NR	NR	Fluorescence / Lateral Flow Strip	Cy5/FAM-Quencher & FITC-biotin	200 (F) / 90 (LF)	Not	Portable	10	11	10	2	76.9231	52.381	100
19	Ultra-sensitive and high-throughput CRISPR-powered COVID-19 diagnosis	CRISPR-powered COVID-19 Diagnosis and CRISPR-based Fluorescent Detection System	CRISPR-FDS	Huang, Zhen Tian, Di Liu, Yang Lin, Zhen Lyon, Christopher J. Lai, Weihua Fusco, Dahlene Drouin, Arnaud Yin, Xiaoming Hu, Tony Ning, Bo	Apr 2020 / May 2020	Biosensors and Biolectronics	LbCas12a	RT-RPA	Fluorescence	40	5	30	0.17	71.4	100	29	19	10	Yes	nasal swabs	clinical nasal swab samples (29tot, 19+)	extraction	QIAamp DSP Viral RNA Mini Kit	20	N, Orf1a	RT-RPA	Commercial	TwistDx	42	20	Not	LbCas12a	37	20	33.3	30	1.11	Fluorescence	NR	667	Not	Lab	6	18	1	13	46.1538	85.7143	10
20	Detection and Differentiation of SARS-CoV-2, Influenza, and Respiratory Syncytial Viruses by CRISPR	NA	NA	Zhou, Huifen Tsou, Jen-Hui Chinthalapally, Molangur Liu, Hongjie Jiang, Feng	Mar 2021 / Apr 2021	Diagnostic Virology	LbCas12a	RT-RPA	Fluorescence	45	20	20	1	100	90	22	10	12	Yes	Nasopharyngeal swabs	RNA extracted from culture cells and Nasopharyngeal swab	extraction	Fully heat-inactivated and RNeasy kit (Qiagen)	12	N	RT-RPA	Commercial	TwistDx	42	15	Not	LbCas12a	42	30	640	640	1	Fluorescence	NR	375	Not	Lab	5	14	10	4	38.4615	66.6667	100
21	Rapid, Sensitive, and Specific Severe Acute Respiratory Syndrome Coronavirus 2 Detection- A Multicenter Comparison Between Standard Quantitative Reverse-Transcriptase Polymerase Chain Reaction and CRISPR-Based DETECTR	DNA Endonuclease Targeted CRISPR Trans Reporter	DETECTR	Brandsma, Eelke Verhagen, Han J M P van de Laar, Thijs J W Claas, Eric C J Cornelissen, Marion van den Akker, Emile	Aug 2020 / Oct 2020	The Journal of Infectious Diseases	LbCas12a	RT-LAMP	Fluorescence / Lateral Flow Strip	35	50	25	2	93	95.3	378	155	223	Yes	Nasopharyngeal swabs, broncheoalvealar lavage or sputum swabs	NP swab samples	NR	NR	NR	N	RT-LAMP	Commercial	NEB	62	20	Not	LbCas12a	37	15	50	62.5	0.8	Fluorescence / Lateral Flow Strip	NR	100 (F), 500 (LF)	Not	Portable	8	11	5	9	61.5385	52.381	50
22	SARS-CoV-2 Direct Detection Without RNA Isolation With Loop-Mediated Isothermal Amplification (LAMP) and CRISPR-Cas12	NA	NA	Garcia-Venzor, Alfredo Rueda-Zarazua, Bertha Marquez-Garcia, Eduardo Maldonado, Vilma Moncada-Morales, Angelica Olivera, Hiram Lopez, Irma Zuñiga, Joaquin Melendez-Zajgla, Jorge	Nov 2020 / Feb 2021	Frontiers in Medicine	LbCas12a	RT-LAMP	Fluorescence	50	352	22	16	99.4	98	34	NR	NR	Yes	nasal swabs and saliva samples	NP swab samples	release	Lysis solution (0.5M DTT and 5mM EDTA). Sample incubated at 42C for 20 min, followed by 64C for 5 min	25	N	RT-LAMP	Commercial	NEB	65	40	Not	LbCas12a	37	10	50	62.5	0.8	Fluorescence	Taqman probe: 5′FAM/3′BHQ1	500	Not	Portable	4	4	9	12	30.7692	19.0476	90
23	A one-step, one-pot CRISPR nucleic acid detection platform (CRISPR-top)- Application for the diagnosis of COVID-19	CRISPR-mediated Testing in One-Pot	CRISPR-top	Li, Shijun Huang, Junfei Ren, Lijuan Jiang, Weijia Wang, Ming Zhuang, Li Zheng, Qinni Yang, Rui Zeng, Yi Luu, Laurence Don Wai Wang, Yi Tai, Jun	Apr 2021 / Jun 21	Talanta	AapCas12b	RT-LAMP	Fluorescence / Lateral Flow Strip	40	10	25	0.4	100	73	132	52	80	Yes	pharyngeal, nasal, anal swabs as well as fecal and sputum	Synt DNA, patient pharyngeal, nasal, anal swabs as well as fecal and sputum samples (Tot52+), 80- pharyngeal swabs samples validate specificity of method	extraction	NR	NR	ORF1ab, N	RT-LAMP	Commercial	HuiDeXin Biotech	59	40	Yes	AapCas12b	59	40	16	24	0.666667	Fluorescence / Lateral Flow Strip	FAM-BHQ1 & FAM-Biotin	2000	Yes	Portable	6	16	10	1	46.1538	76.1905	100
24	Integrated sample inactivation, amplification, and Cas13-based detection of SARS-CoV-2	SHERLOCK and HUDSON Integration to Navigate Epidemics)	SHINE	Arizti-Sanz, Jon Freije, Catherine A. Stanton, Alexandra C. Boehm, Chloe K. Petros, Brittany A. Siddiqui, Sameed Shaw, Bennett M. Adams, Gordon Kosoko-Thoroddsen, Tinna-Solveig F. Kemball, Molly E. Gross, Robin Wronka, Loni Caviness, Katie Hensley, Lisa E. Bergman, Nicholas H. MacInnis, Bronwyn L. Lemieux, Jacob E. Sabeti, Pardis C. Myhrvold, Cameron	May 2020 / NA	bioRxiv	LwaCas13a	RT-RPA	Fluorescence / Lateral Flow Strip	30	200	20	10	100	90	50	NR	NR	Yes	Clinical samples	NP swab and saliva samples	release	HUDSON (100 mM TCEP, 1mM EDTA incubated 50C / 20 min, 95C / 10 min)	30	Orf1ab, N1 (Control)	RT-RPA	Commercial	TwistDx	37	30	Yes	LwaCas13a	37	30	45	22.5	2	Fluorescence / Lateral Flow Strip	polyU FAM-Quencher & biotinylated FAM	62.5 (F) / 1000 (LF)	Yes	Lab	9	6	10	4	69.2308	28.5714	100
25	CRISPR–Cas12-based detection of SARS-CoV-2	DNA Endonuclease Targeted CRISPR Trans Reporter	DETECTR	Broughton, James P. Deng, Xianding Yu, Guixia Fasching, Clare L. Servellita, Venice Singh, Jasmeet Miao, Xin Streithorst, Jessica A. Granados, Andrea Sotomayor-Gonzalez, Alicia Zorn, Kelsey Gopez, Allan Hsu, Elaine Gu, Wei Miller, Steve Pan, Chao-Yang Guevara, Hugo Wadford, Debra A. Chen, Janice S. Chiu, Charles Y.	Mar 2020 / Apr 2020	Nature Biotecnology	LbCas12a	RT-LAMP	Fluorescence / Lateral Flow Strip	40	500	100	100	100	95	83	41	42	Yes	naso-oro pharyngeal swabs	Synt RNA and RNA extracted from naso-oro pharyngeal swab samples	extraction	RNA Clean and Concentrator 5 columns (Zymo Research)	5	E, N	RT-LAMP	Commercial	NEB	62	30	Not	LbCas12a	37	10	50	62.5	0.8	Fluorescence / Lateral Flow Strip	56-FAM/TTATTATT/3Biotin	500	Not	Portable	6	3	10	8	46.1538	14.2857	100
26	Evaluation of a Lyophilized CRISPR-Cas12 Assay for a Sensitive, Specific, and Rapid Detection of SARS-CoV-2	Lyophilized CRISPR-Cas12 Assay	Lyo-CRISPR SARS-CoV-2 Kit	Curti, Lucía Ana Primost, Ivana Valla, Sofia Ibañez Alegre, Daiana Olguin Perglione, Cecilia Repizo, Guillermo Daniel Lara, Julia Parcerisa, Ivana Palacios, Antonela Llases, María Eugenia Rinflerch, Adriana Barrios, Melanie Pereyra Bonnet, Federico Gimenez, Carla Alejandra Marcone, Débora Natalia	Jan 2021 / Mar 2021	Viruses	LbCas12a	RT-LAMP	Fluorescence	60	300	40	7.5	99.04	100	210	105	105	Yes	Nasopharyngeal swabs	RNA samples extracted from nasopharyngeal swabs	extraction / release	Extraction: QIAamp Viral RNA Mini Kit (Qiagen, Hilden, Germany), Release: QuickExtract DNA; Lucigen (Middleton, WI, USA) 95 C / 5 min	20 / 5	N, RNAse P (internal control)	RT-LAMP	Commercial	CASPR Biotech	62	40	Not	LbCas12a	37	20	NR	NR	NR	Fluorescence	NR	NA	Not	Portable	2	5	8	13	15.3846	23.8095	80
27	Development of a Broadly Applicable Cas12a-Linked Beam Unlocking Reaction for Sensitive and Specific Detection o f Respiratory Pathogens Including SARS-CoV-2	Cas12a-linked Beam Unlocking Reaction	CALIBURN	Wang, Yu Liu, Donglan Lin, Huihuang Chen, Dingbin Sun, Jing Xie, Yusang Wang, Xinjie Ma, Peixiang Nie, Yan Mei, Hong Zhao, Baihui Huang, Xingxu Jiang, Ge Jiang, Xianxing Qu, Jieming Zhao, Jincun Liu, Jia	Oct 2020 / Feb 2021	ACS Chemical Biology	LbCas12a	RT-RPA	Fluorescence	60	2.5	20	0.25	100	73	18	18	0	Yes	Nasal swab, oropharyngeal swab, anal swab, sputum, stool, and sputum supernatant	Nasal swab, oropharyngeal swab, anal swab, sputum, stool, and sputum supernatant	extraction	TIANamp Virus DNA/RNA Kit (DP315, TIANGEN, Beijing, China)	30	ORF1ab, S, E, M, N	RT-RPA	Commercial	Qitian Gene Biotech, Wuxi, Jiangsu, China	42	30	Not	LbCas12a	37	30	NR	100	NR	Fluorescence	FAM-BQ1	1250	Not	Lab	2	20	10	1	15.3846	95.2381	100
28	Detection of SARS-CoV-2 with SHERLOCK One-Pot Testing	SHERLOCK Testing in One Pot	STOPCovid.v2	Joung, Julia Ladha, Alim Saito, Makoto Kim, Nam-Gyun Woolley, Ann E Segel, Michael Barretto, Robert P J Ranu, Amardeep Macrae, Rhiannon K Faure, Guilhem Ioannidi, Eleonora I Krajeski, Rohan N Bruneau, Robert Huang, Meei-Li W Yu, Xu G Li, Jonathan Z Walker, Bruce D Hung, Deborah T Greninger, Alexander L Jerome, Keith R Gootenberg, Jonathan S Abudayyeh, Omar O Zhang, Feng	Sep 2020 / NA	New England Journal of Medicine	AapCas12b	RT-LAMP	Fluorescence / Lateral Flow Strip	45	33	10	3.3	98.5	93.1	402	202	200	Yes	Nasopharyngeal and anterior nasal swab samples	Nasopharyngeal and anterior nasal swab samples	extraction	QIAamp Viral RNA Mini Kit and SPRISelect bead	15	ORF1ab, N, S	RT-LAMP	Commercial	NEB	60	45	Yes	AapCas12b	60	45	31.25	31.25	1	Fluorescence / Lateral Flow Strip	56-FAM/TTATTATT/3Biotin & 5′/5HEX/TTTTT/3IABkFQ/3′	250	Yes	Portable	5	13	7	5	38.4615	61.9048	70
29	Streamlined inactivation, amplification, and Cas13-based detection of SARS-CoV-2	Streamlined Highlighting of Infections to Navigate Epidemics	SHINE	Arizti-Sanz, Jon Freije, Catherine A. Stanton, Alexandra C. Petros, Brittany A. Boehm, Chloe K. Siddiqui, Sameed Shaw, Bennett M. Adams, Gordon Kosoko-Thoroddsen, Tinna-Solveig F. Kemball, Molly E. Uwanibe, Jessica N. Ajogbasile, Fehintola V. Eromon, Philomena E. Gross, Robin Wronka, Loni Caviness, Katie Hensley, Lisa E. Bergman, Nicholas H. MacInnis, Bronwyn L. Happi, Christian T. Lemieux, Jacob…	Jul 2020 / Nov 2020	Nature Communications	LwaCas13a	RT-RPA	Fluorescence / Lateral Flow Strip	40	200	20	10	100	90	50	30	20	Yes	nasal swabs and saliva	cutivated virus, nasal swab or combined nasal and saliva samples	extraction / release	Extraction: the QIAamp Viral RNA Mini Kit (Qiagen) / MagMAXTM mirVanaTM Total RNA Isolation Kit, Release: HUDSON (100 mM TCEP, 1mM EDTA incubated 50C / 20 min, 95C / 10 min / Enhanced HUDSON (100 mM TCEP, 1mM EDTA, 0.8 U/μL murine RNase inhibitor incubated 40C / 5 min, 70 C (95 C for saliva) / 5 min).	Extraction: 20 , Release: 30 / 10	ORF1a	RT-RPA	Commercial	TwistDx	41	40	Yes	LwaCas13a	37	40	45	22.5	2	Fluorescence / Lateral Flow Strip	FAM quenched polyU (6U or 7U ONE-STEP) & FAM-Biotin FAM 1 μM	125 (F, one-step), 62.5 (F), 1000 (LF)	Yes	Portable	6	6	10	4	46.1538	28.5714	100
30	Rapid and Accurate Detection of Novel Coronavirus SARS-CoV-2 Using CRISPR-Cas3	Cas3-operated Nucleic Acid Detection	CONAN	Yoshimi, Kazuto Takeshita, Kohei Yamayoshi, Seiya Shibumura, Satomi Yamauchi, Yuko Yamamoto, Masaki Yotsuyanagi, Hiroshi Kawaoka, Yoshihiro Mashimo, Tomoji	Jun 2020 / NA	MedRxiv	Cas3 + multiprotein Cas complex (Cascade) from E. coli	RT-LAMP	Fluorescence / Lateral Flow Strip	40	100	20	5	95	90	25	10	15	Yes	Nasopharyngeal and oropharyngeal swabs	Nasopharyngeal and oropharyngeal swabs	extraction	NIID-approved protocol using Viral RNA Mini kit (QIAGEN)	20	N1, N2	RT-LAMP	Commercial	NEB	62	30	Not	Cas3 + multiprotein Cas complex (Cascade) from E. coli	37	10	100	62.5	1.6	Fluorescence / Lateral Flow Strip	5'-/5HEX/AAGGTCGGA/ZEN/GTCAACGGATTTGGTC/3IBIFQ/-3'	250	Not	Portable	6	10	6	4	46.1538	47.619	60
31	Enhancement of trans-cleavage activity of Cas12a with engineered crRNA enables amplified nucleic acid detection	ENHanced Analysis of Nucleic acids with CrRNA Extensions	CRISPR-ENHANCE	Nguyen, Long T. Smith, Brianna M. Jain, Piyush K.	Apr 2020 / Aug 2020	Nature Communications	LbCas12a	RT-LAMP	Fluorescence / Lateral Flow Strip	35	3	50	0.06	NA	NA	NA	NA	NA	Not	NA	Synthetic dsDNA	NA	NA	NA	N	RT-LAMP	Commercial	NEB	63	20	Not	LbCas12a	25	15	60	120	0.5	Fluorescence / Lateral Flow Strip	FAM-3IABkFQ	500	Not	Portable	8	19	0	0	61.5385	90.4762	0
32	Sensitive quantitative detection of SARS-CoV-2 in clinical samples using digital warm-start CRISPR assay	Digital Warm-Start CRISPR Assay	dWS-CRISPR	Ding, Xiong Yin, Kun Li, Ziyue Sfeir, Maroun M. Liu, Changchun	Jan 2021 / Apr 2021	Biosensors and Bioelectronics	AsCas12a	RT-DAMP	Fluorescence	90	NR	NR	5	85	100	35	13	19	Yes	(nasopharyngeal) swabs and saliva	Swab and saliva samples. It does not say whether the swabs are nasopharyngeal	extraction / release	Extraction: QIAmp DSP Viral RNA Mini Kit (QIAGEN) / Release (saliva): heat inactivated 95C for 5 min	Extraction: 20, Release: 5	N (28769-28941 in genome)	RT-DAMP	Commercial	NEB	52	90	Yes	AsCas12a	52	90	85.3	80	1.06625	Fluorescence	5'- FAM/CCCCC/IowaBlack-3'	8330	Yes	Lab	1	0	3	13	7.69231	0	30
33	Machine Learning-Driven and Smartphone-Based Fluorescence Detection for CRISPR Diagnostic of SARS-CoV-2	Machine Learning-Driven and Smartphone-Based Fluorescence Detection for CRISPR	NA	Samacoits, Aubin Nimsamer, Pattaraporn Mayuramart, Oraphan Chantaravisoot, Naphat Sitthi-amorn, Pitchaya Nakhakes, Chajchawan Luangkamchorn, Lumrung Tongcham, Phongsakhon Zahm, Ugo Suphanpayak, Suchada Padungwattanachoke, Natta Leelarthaphin, Nutcha Huayhongthong, Hathaichanok Pisitkun, Trairak Payungporn, Sunchai Hannanta-anan, Pimkhuan	Oct 2020 / Jan 2021	ACS Omega	LbCas12a	RT-RPA	Fluorescence	60	125	20	6.25	92	87	7	5	2	Yes	Nasopharyngeal swabs	RNA samples extracted from nasopharyngeal swabs	extraction	MagDEA Dx SV (Precision System Science, USA, E1300)	25 - 40	N	RT-RPA	Commercial	TwistDx	39	30	Not	LbCas12a	39	30	1000	300	3.33333	Fluorescence	5′ 6-FAM/3′ BHQ-1	500	Not	Portable	2	8	4	3	15.3846	38.0952	40
34	Rapid and Sensitive Detection of SARS-CoV-2 Using Clustered Regularly Interspaced Short Palindromic Repeats.pdf	NA	NA	Tsou, Jen-Hui Liu, Hongjie Stass, Sanford A Jiang, Feng	Feb 2021 / Feb 2021	Biomedicines	LbCas12a	RT-RPA	Fluorescence / Lateral Flow Strip	60	2	20	0.1	NR	NR	22	0	22	Not	Nasopharyngeal swabs	genomic RNA of cells infected	release	Buffer for RT-RPA	NR	M, N, S	RT-RPA	Commercial	TwistDx	42	30	Not	LbCas12a	42	30	640	640	1	Fluorescence / Lateral Flow Strip	GoTaq® Probe One-Step RT-PCR System	800	Not	Portable	2	21	0	0	15.3846	100	0
35	Detection of the SARS-CoV-2 D614G mutation using engineered Cas12a guide RNA	Synthetic Mismatch Integrated crRNA Guided Cas12a Detection	symRNA-Cas12a	Meng, Qingzhou Wang, Xinjie Wang, Yanqun Dang, Lu Liu, Xinyi Ma, Xiaodong Chi, Tian Wang, Xian Zhao, Qin Yang, Guang Liu, Ming Huang, Xingxu Ma, Peixiang	Jan 2021 / Feb 2021	Biotechnology journal	LbCas12a	RT-RPA	Fluorescence	45	10	20	0.5	NR	NR	30	NR	NR	Yes	Clinical samples	Clinical samples. E and S gene fragments were transcribed IVT.	extraction	QIAamp RNA Viral Kit (Qiagen)	20	E, S	RT-RPA	Commercial	TwistDx	42	30	Not	LbCas12a	37	15	70	1000	0.07	Fluorescence	NR	0.025	Not	Lab	5	16	0	0	38.4615	76.1905	0
36	Comparative performance of CRISPR-Cas12a assays for SARS-CoV-2 detection tested with RNA extracted from clinical specimens	Comparison of several methods	NA	Nimsamer, Pattaraporn Mayuramart, Oraphan Rattanaburi, Somruthai Chantaravisoot, Naphat Saengchoowong, Suthat Puenpa, Jiratchaya Poovorawan, Yong Payungporn, Sunchai	Nov 2020 / Jan 2021	Journal of Virological Methods	LbCas12a	RT-RPA	Fluorescence	45	NR	15	NR	84.1	93.2	107	107	107	Yes	Nasopharyngeal and/or throat swabs	Nasopharyngeal and/or throat swab samples	extraction	magLEAD 12gC instrument/magLEAD Consumable Kit (Precision System Science, Japan)	20 - 40	E, S, N1, N2	RT-RPA	Commercial	TwistDx	39	30	Not	LbCas12a	39	15	330	30	11	Fluorescence	5' 6-FAM-3' BHQ-1	200	Not	Portable	5	0	2	6	38.4615	0	20
37	A protocol for rapid detection of the 2019 novel coronavirus SARS-CoV-2 using CRISPR diagnostics- SARS-CoV-2 DETECTR (Rapid Detection of 2019 Novel Coronavirus SARS-CoV-2 Using a CRISPR-based DETECTR Lateral Flow Assay)	DNA Endonuclease Targeted CRISPR Trans Reporter	DETECTR	Broughton, James P Deng, Xianding Yu, Guixia Fasching, Clare L Singh, Jasmeet Streithorst, Jessica Granados, Andrea Sotomayor-Gonzalez, Alicia Zorn, Kelsey Gopez, Allan Hsu, Elaine Gu, Wei Miller, Steve Pan, Chao-Yang Guevara, Hugo Wadford, Debra A Chen, Janice S Chiu, Charles Y	Feb 2020 / NA	MedXriv	LbCas12a	RT-LAMP	Fluorescence / Lateral Flow Strip	30	1400	20	70	NA	NA	NA	NA	NA	Not	NA	This is a protocol that assumes you have extracted the RNA from a patient	NA	NA	NA	N, E, RNase P (human sample control)	RT-LAMP	Commercial	NEB	62	20	Not	LbCas12a	37	10	50	62.5	0.8	Fluorescence / Lateral Flow Strip	/56-FAM/ TTATTATT/3Bio/	500	Not	Portable	9	2	0	0	69.2308	9.52381	0
38	SARS-CoV-2 detection with CRISPR diagnostics	CRISPR-assisted Detection	CASDetec	Guo, Lu Sun, Xuehan Wang, Xinge Liang, Chen Jiang, Haiping Gao, Qingqin Dai, Moyu Qu, Bin Fang, Sen Mao, Yihuan Chen, Yangcan Feng, Guihai Gu, Qi Wang, Ruiqi Rachel Zhou, Qi Li, Wei	Apr 2020 / May 2020	Cell Discov	AapCas12b	RT-RAA	Fluorescence	40	200	20	10	NA	NA	NA	NA	NA	Not	NA	Harvested lentivirus samples	extraction / release	Extraction: QIAamp Viral RNA Mini Kit, Release: 83 mM DTT and 0.83 mM EDTA 50°C for 5 min and 64°C for 5 min	Extraction: 20, Release: 10	RdRp	RT-RAA	Commercial	Hangzhou ZC Bio-Sci&Tech Co	42	30	Not	AapCas12b	42	10	30	108	0.277778	Fluorescence	poly-T fluorescence-quenchers of varying nucleotide lengths	200	Not	Lab	6	6	0	0	46.1538	28.5714	0
39	CRISPR-based surveillance for COVID-19 using genomically-comprehensive machine learning design	Specific High Sensitivity Enzymatic Reporter UnLOCKing	SHERLOCK	Metsky, Hayden C. Freije, Catherine A. Kosoko-Thoroddsen, Tinna-Solveig F. Sabeti, Pardis C. Myhrvold, Cameron	Mar 2020 / NA	bioRxiv	LwaCas13a	RT-RPA	Fluorescence / Lateral Flow Strip	50	200	20	10	NR	NR	NR	NR	NR	Yes	NR	Synt DNA & RNA. RNA extrated from patient samples	NR	NR	NR	ORF	RT-RPA	Commercial	TwistDx	41	20	Not	LwaCas13a	37	30	350	20	17.5	Fluorescence / Lateral Flow Strip	56-FAM 3Bio	126 (F), 1000 (LF)	Not	Portable	4	6	0	0	30.7692	28.5714	0
40	A protocol for detection of COVID-19 using CRISPR diagnostics	Specific High Sensitivity Enzymatic Reporter UnLOCKing	SHERLOCK	Zhang, Feng Abudayyeh, Omar O. Gootenberg, Jonathan S.	Mar 2020 / NA	Public Protocol	LwaCas13a	RT-RPA	Fluorescence / Lateral Flow Strip	55	200	20	10	NA	NA	NA	NA	NA	Not	NA	Synthetic RNA	NA	NA	NA	S, Orf1ab	RT-RPA	Commercial	TwistDx	42	25	Not	LwaCas13a	37	30	44	24.2	1.81818	Fluorescence / Lateral Flow Strip	FAM-Bio (14 nt)	1000	Not	Portable	3	6	0	0	23.0769	28.5714	0
41	Rapid, field-deployable nucleobase detection and identification using FnCas9	FnCas9 Editor Linked Uniform Detection Assay	FELUDA	Mohd. Azhar Rhythm Phutela Asgar Hussain Ansari Dipanjali Sinha Namrata Sharma Manoj Kumar Meghali Aich Saumya Sharma Riya Rauthan Khushboo Singhal Harsha Lad Pradeep Kumar Patra Govind Makharia Giriraj Ratan Chandak Debojyoti Chakraborty Souvik Maiti	Apr 2020 / NA	bioRxiv	FnCas9	RT-RPA	Lateral Flow Strip / Gel	35	NR	NR	NR	NA	NA	NA	NA	NA	Not	blood	DNA	extraction	Wizard Genomic DNA Purification kit (Promega)	NR	NR	RT-RPA	Commercial	TwistDx	39	20	Not	FnCas9	37	15	500	500	1	Lateral Flow Strip / Gel	NR	NA	Not	Portable	4	0	0	0	30.7692	0	0
42	An ultrasensitive, rapid, and portable coronavirus SARS-CoV-2 sequence detection method based on CRISPR-Cas12	NA	NA	Lucia, Curti Federico, Pereyra-Bonnet Alejandra, Gimenez Carla	Mar 2020 / NA	bioRxiv	LbCas12a	RT-RPA	Fluorescence / Lateral Flow Strip	60	NR	NR	10	NA	NA	3	NA	NA	Not	NA	Synthetic RNA, Synt RNA spiked in saliva samples	release	Saliva was treated with heat and chemicals	NR	RdRp, ORF1b and ORF1ab	RT-RPA	Commercial	TwistDx	42	30	Not	LbCas12a	37	30	37	37	1	Fluorescence / Lateral Flow Strip	FAM-Quencher / FAM-Biotin	1000	Not	Portable	2	0	0	0	15.3846	0	0
NR	Not Reported
NA	Not Applicable
RT	Room Temperature
F	Fluorescence
LF	Lateral Flow assay
*	Times for extraction methods were determined by reading the manufacturer protocols used in the report
[truncated: 3 more columns]
